# Supplementary material for: PfMORC protein regulates chromatin accessibility and transcriptional repression in the human malaria parasite, Plasmodium falciparum
Source: eLife. 2024 Dec 5;12:RP92499. doi: 10.7554/eLife.92499 (PMC11620747; doi:10.7554/eLife.92499)
Supplement: Figure 1—source data 1. [file elife-92499-fig1-data1.zip]

Archive with 5 entries (4 files):
- Figure 1-source data 1/
- Figure 1-source data 1/Figure  1-source data 1.pdf
- __MACOSX/Figure 1-source data 1/._Figure  1-source data 1.pdf
- Figure 1-source data 1/.DS_Store
- __MACOSX/Figure 1-source data 1/._.DS_Store
