# Supplementary material for: PfMORC protein regulates chromatin accessibility and transcriptional repression in the human malaria parasite, Plasmodium falciparum
Source: eLife. 2024 Dec 5;12:RP92499. doi: 10.7554/eLife.92499 (PMC11620747; doi:10.7554/eLife.92499)
Supplement: Figure 1—source data 2. [file elife-92499-fig1-data2.zip]

Archive with 5 entries (4 files):
- Figure 1-source data 2/
- Figure 1-source data 2/Figure  1-source data 2.pdf
- __MACOSX/Figure 1-source data 2/._Figure  1-source data 2.pdf
- Figure 1-source data 2/.DS_Store
- __MACOSX/Figure 1-source data 2/._.DS_Store
